# Supplementary material for: Comparison of Four Oil Extraction Methods for Sinami Fruit (Oenocarpus mapora H. Karst): Evaluating Quality, Polyphenol Content and Antioxidant Activity
Source: Foods. 2022 May 23;11(10):1518. doi: 10.3390/foods11101518 (PMC9141738; doi:10.3390/foods11101518)
Supplement: Supplementary file 1 [file foods-11-01518-s001.zip]

Archive with 1 entries (1 files):
- foods-1714045-supplementary.pdf
